# Supplementary material for: Leukocyte Telomere Length as Potential Biomarker of HD Progression: A Follow-Up Study
Source: Int J Mol Sci. 2022 Nov 3;23(21):13449. doi: 10.3390/ijms232113449 (PMC9654348; doi:10.3390/ijms232113449)
Supplement: Supplementary file 1 [file ijms-23-13449-s001.zip]

Archive with 1 entries (1 files):
- ijms-2004944-supplementary.pdf
